# Supplementary material for: Feasibility and Effectiveness Studies with Oral Vaccination of Free-Roaming Dogs against Rabies in Thailand
Source: Viruses. 2021 Mar 29;13(4):571. doi: 10.3390/v13040571 (PMC8065424; doi:10.3390/v13040571)
Supplement: Supplementary file 1 [file viruses-13-00571-s001.xls]

## Sheet: Data
ID	SubDis	Giver	Give_Method	Dog_social	Dog_size	Dog_sex	Dog_age	bait_tyoeCo	VaccineCode
1	3	2	3	2	2	2	1	1	1
10	3	1	2	2	2	1	1	2	1
100	3	3	3	2	1	2	2	1	1
1001	4	3	1	2	2	2	1	1	0
1002	4	3	1	2	2	1	1	1	1
1003	4	3	1	2	2	1	1	1	1
1004	4	3	1	2	2	1	1	1	0
1005	4	3	1	1	2	2	1	1	0
1006	4	3	1	2	2	1	1	1	1
1007	4	3	1	2	2	1	1	1	1
1008	4	3	2	1	2	1	1	1	1
1009	4	3	1	1	2	1	1	1	1
101	3	3		2	2	2	1	1	1
1010	4	3	3	2	2	2	1	1	1
1011	4	3	3	2	2	1	1	1	1
1012	4	3			2	2	1	1	1
1013	4	3	3	2	2	1	1	1	1
1014	4	3	3	2	2	1	1	1	1
1015	4	3	3	2	2	2	1	1	1
1016	4	3	3	2	2	1	1	1	1
1017	4	3	1	2	1	2	2	1	1
1018	4	3	3	2	2	2	1	1	1
1019	4	1	1	2	1	1	1	1	1
102	3	3	3	2	2	1	1	1	1
1020	4	1	1	2	2	1	1	1	0
1021	4	3	1	2	1	2	2	1	1
1022	4	3	1	2	1	1	1	1	1
1023	4	1	2	2	1	2	1	1	1
1024	4	1	3	2	2	1	1	1	1
1025	4	1	2	2	2	2	1	2
1026	4	1	1	2	2	2	1	3	1
1027	4	3	1	2	1	2	2	2	1
1028	4	1	1	1	2	1	1	1	1
1029	4	3	1	2	2	2	1	1	1
103	3	3	1	2	2	2	1	1	0
1030	4	3	1	2	2	2	1	1	1
1031	4	3	1	2	2	2	1	1	1
1032	4	1	3	2	1	2	1	1	1
1033	4	1	1	2	1	1	1	1	1
1034	4	1	1	2	2	2	1	1
1035	4	1	1	2	2	2	1	1	0
1036	4	3	1	2	1	2	1	1	0
1038	4	1	1	2	2	1	1	2	1
1039	4	1	1	2	1	2	2	2	1
104	3	3	1	2	2	2	1	1
1040	4	1	1	2	2	2	1	3	1
1041	4	1	1	2	2	1	1	2	1
1042	4	1	3	2	2	2	1	2	1
1044	4	1	1	2	2	2	1	3	1
1045	4	1	2	2	2	2	1	3	1
1046	4	3	2	2	1	2	1	3	1
1047	4	3	3	2	2	2	1	1	1
1048	4	3	2	2	2	1	1	1	1
1049	4	3	1	2	2	1	1	1	1
105	3	3		2	2	1	1	1	1
1050	4	1	1	2	1	1	2	3	0
1051	4	1	1	2	2	2	1	3	1
1052	4	1	1	2	2	1	1	3	1
1053	4	1	1	2	2	2	1	3	1
1054	4	1	1	1	2	1	1	1	1
1055	4	3	1	1	1	1	1	3	0
1056	4	3	3	2	2	1	1	1	0
1057	4	3	3	2	1	1	1	1	1
1058	4	3	3	2	2	2	1	1	1
1059	4	3	3	1	2	1	1	1
106	3	3	3	2	2	2	1	1	1
1060	4	3	3	2	2	1	1	1	1
1061	4	3	3	2	2	1	1	1	1
1062	4	3	2	2	2	1	1	1	0
1063	4	3	3	2	2	2	1	1
1064	4	3	1	1	2	1	1	1	1
1065	4	3	1	2	2	1	1	3	1
1067	4	3	1	2	2	1	1	3	1
1068	4	1	1	2	2	1	1	3	1
1069	4	1	1	2	2	1	1	3	0
107	3	3	3	2	2	2	1	1	1
1070	4	3	3	2	2	1	1	1	1
1071	4	1	2	2	2	1	1	1	1
1072	4	3	3	1	2	2	1	1	1
1073	4	3	3	2	2	2	1	1	1
1074	4	3	3	2	1	2	1	1	1
1075	4	3	1	2	2	2	1	1	1
1076	4	3	3	2	2	2	1	1	1
1077	4	3	1	2	1	2	1	1
1078	4	3	1	2	2	2	1	1	1
1079	4	3	1	1	2	2	1	1	1
108	3	3	3	2	2	1	1	1	1
1080	4	3	3	1	1	2	1	1	1
1081	4	3	3	1	2	1	1	1	1
1082	4	3	3	2	1	1	1	1	1
1083	4	1	2	2	1	2	1	1	1
1084	4	3	1	1	2	2	1	1	1
1085	4	3	1	1	2	2	1	1	1
1086	4	1	2	2	2	2	1	3	1
1087	4	3	3	2	2	2	1	2	1
1088	4	3	3	2	2	2	1	2	1
1089	4	1	1	2	2	2	1	2	1
109	3	3	3	1	2		1	1	1
1090	4	1	2	2	2	2	1	2	1
1091	4	1	2	2	2	2	1	2	1
1092	4	1	2	2	2	1	1	2
11	3	2	3	2	2	2	1	2	1
110	3	3	3	2	2	1	2	1	1
1101	4	3	1	2	2	2	1	1	1
1102	4	3	3	2	2	1	1	1	1
1103	4	3	3	2	2	2	2	1	1
1104	4	3	3	2	2	1	1	1	1
1105	4	3	3	2	2	2	1	1	1
1106	4	3	3	2	2	2	1	1	1
1107	4	3	3	2	2	2	2	1	1
1108	4	3	3	2	2	2	2	1	1
1109	4	3	3	2	1		2	1	0
111	3	3	1	2	2	2	1	1	1
1110	4	3	1	1	2	1	1	1	1
1111	4	3	1	2	2	2	1	1	1
1112	4	3	3	2	2	1	1	1	1
1113	4	3	1	2	2	2	1	1	0
1114	4	3	1	2	2	1	1	1	1
1115	4	3	3	2	2	1	1	1	1
1116	4	3	1	2	2	2	1	1	1
1117	4	3	1	2	1		2	1	0
1118	4	3	1	2	1		2	1	0
1119	4	3	1	2	2	1	1	1	1
112	3	3	3	2	2	1	1	1	1
1120	4	3	1	2	2	1	1	1	0
1121	4	3	1	2	2	2	1	1	1
1122	4	3	1	2	2	1	1	1	0
1123	4	3	1	2	2	2	1	1	1
1124	4	3	1	1	2	1	1	1	1
1125	4	3	1	2	2	1	1	1	1
1126	4	3	1	2	2	2	1	1	0
1127	4	3	1	2	2	2	1	1	0
1128	4	3	1	2	1	2	1	1	1
1129	4	3	1	1	2	1	1	1	1
113	3	3		2	2		1	1
1130	4	3	1	2	2	2	2	1	1
1131	4	3	1	2	2	2	1	1	0
1132	4	3	1	2	2	1	1	1	1
1133	4	3	1	2	2	1	1	1	1
1134	4	3	3	2	2	2	1	1	1
1135	4	3	3	2	2	1	1	1	1
1136	4	3	1	2	2	1	1	2	1
1137	4	3	1	2	1	1	1	2	1
1138	4	3	1	2	1	1	1	1	1
1139	4	3	1	1	1	2	1	2	1
114	3	3	3	2	2	1	1	1	1
1140	4	3	1	1	2	2	1	1	0
1141	4	3	1	1	2	1	1	1	1
1142	4	3	1	2	2	1	1	1	1
1143	4	3	1	2	2	1	1	1	0
1144	4	3	1	2	2	2	1	2	0
1145	4	3	3	1	2	1	1	1	1
1146	4	3	3	2	2	1	1	1	1
1147	4	3	1	1	2	1	1	1	1
1148	4	3	3	2	2	2	1	1	0
1149	4	3	3	2	2	1	1	1	1
115	3	3	1	1	2	2	1	1	1
1150	4	3	3	2	2	1	1	1	0
1151	4	3	3	1	2		1	2	0
1152	4	3	1	2	2		1	2	0
1153	4	3	1	1	1	2	1	2	0
1154	4	3	3	2	2	1	1	2	1
1155	4	3	3	2	2	2	1	2	1
1156	4	3	1	2	2	2	1	1	0
1157	4	3	1	2	2	1	1	3	1
1158	4	3	1	2	2	2	1	1	0
1159	4	1	2	2	2	1	1	3	1
116	3	3	3	2	2	2	1	1	1
1160	4	3	1	2	2	1	1	1	1
1161	4	3	1	2	2	1	1	3	1
1162	4	3	1	2	2	2	1	3	1
1163	4	3	1	2	2	1	1	3	1
1164	4	3	1	2	1	1	1	3	1
1165	4	3	3	2	1	2	1	1	1
1166	4	3	3	1	2	1	1	1	1
1167	4	3	1	1	2	1	1	3	1
1168	4	3	1	2	2	2	1	1	1
1169	4	3	1	2	2	2	1	1	1
117	3	3	3	2	2	1	1	1	1
1170	4	1	1	2	2	1	1	1	1
1171	4	3	1	2	2	2	1	1	1
1172	4	3	1	2	1	2	2	1	0
1173	4	3	1	2	1	2	1	1	0
1174	4	3	1	1	2	2	1	1	1
1175	4	3	1	2	2	1	1	1	0
1176	4	3	1	1	2	2	1	3	1
1177	4	3	3	2	2	2	1	3	1
1178	4	3	1	2	2	2	1	3	1
1179	4	3	3	1	2	1	1	3	1
118	3	3	3	2	2	2	1	1	1
1180	4	3	1	2	2	1	1	3	1
1181	4	3	1	2	2	2	1	3	1
1182	4	3	1	1	2	2	1	3	1
1183	4	3	1	2	2	2	1	3	1
1184	4	3	1	2	2	1	1	3	1
1185	4	1	2	2	2	2	1	1	1
1186	4	1	2	1	2	2	1	3	1
1187	4	3	1	2	2	2	1	1	1
1188	4	3	1	2	2	1	1	1	1
1189	4	3	1	2	2	2	1	1	0
119	3	3	3	2	1	2	2	1
1190	4	3	1	2	2		1	1	0
1191	4	3	1	1	2	2	1	1	0
1192	4	3	1	2	2	1	1	1	1
1193	4	3	1	2	2	1	1	1	1
1194	4	3	3	2	2	1	1	1	1
1195	4	3	3	2	2	2	1	1	1
1196	4	3	3	1	2	2	1	1	0
1197	4	3	1	1	2	1	1	1	1
1198	4	3	3	2	2	1	1	1	1
1199	4	3	1	2	1		2	3	1
12	3	2	2	2	2	1	1	3	1
120	3	1	2	2	2	2	1	2	0
1201	4	3	1	2	2	2	1	1	1
1202	4	3	1	2	2	1	1	1	1
1203	4	3	1	2	2	2	1	1	0
1204	4	3	1	2	2	2	1	1	1
1205	4	3	1	2	1	2	2	1	1
1206	4	3	3	2	2	1	1	1	1
1207	4	1	1	2	2	1	1	1	0
1208	4	1	1	2	2	2	1	1	0
1209	4	3	1	2	1		2	1	1
121	3	3	1	2	1	2	2	2	1
1210	4	3	3	2	2		1	1
1211	4	3	1	2	2	1	1	1	1
1212	4	3	1	2	2	1	1	1	1
1213	4	3	1	2	2	1	1	1	1
1214	4	3	1	2	2	2	1	1	1
1215	4	1	1	1	2	1	1	1	0
1216	4	3	1	2	2	1	1	1	1
1217	4	3	1	2	2	2	1	1	1
1218	4	3	1	2	2	2	1	1	1
1219	4	3	1	2	2	1	1	1	1
122	3	3	3	2	2	2	1	1	1
1220	4	3	1	2	2	1	1	1	1
1221	4	3	1	2	2	2	1	1	0
1222	4	3	1	2	2	1	1	1	1
1223	4	3	1	2	2	1	1	1	1
1224	4	3	1	2	2	2	1	1	1
1225	4	3	1	2	2	2	1	1	1
1226	4	3	1	2	2	1	1	1	1
1227	4	3	1	2	2	2	1	1	1
1228	4	3	1	2	2	2	1	1	1
1229	4	3	1	2	2	2	2	2	1
123	3	3	3	2	2	1	1	1	1
1230	4	3	1	2	2	2	1	1	0
1231	4	3	1	2	2	1	1	2	1
1232	4	3	1	2	2	2	1	2	1
1233	4	3	1	1	2	1	1	1	1
1234	4	3	1	2	2	2	1	1	0
1235	4	3	1	2	2	2	1	1	1
1236	4	3	1	2	2	2	1	1	1
1237	4	3	1	2	1	2	1	1	1
1238	4	3	1	2	2	2	1	2	1
1239	4	3	1	2	2	1	1	1	1
124	3	3	3	2	1	1	2	1	0
1240	4	3	1	2	2	1	1	1	1
1241	4	3	1	2	1	2	2	3	1
1242	4	3	1	2	2	2	1	3	1
1243	4	3	1	2	2	1	1	1	1
1244	4	3	2	2	1	2	2	2	1
1245	4	3	2	2	2	2	1	2	1
1246	4	3	1	2	2	2	1	1	1
1247	4	3	1	2	2	1	1	1	1
1248	4	3	3	2	2	1	1	2	1
1249	4	3	1	2	2	2	1	1	0
125	3	3	1	2	1	2	2	2	1
1250	4	3	1	2	2	2	1	2	1
1251	4	3	1	2	1	2	1	1	1
1252	4	3	1	2	2	2	1	1	1
1253	4	3	1	2	1	1	1	3	1
1254	4	3	1	2	2	2	1	1	1
1255	4	3	1	2	2	2	1	1	0
1256	4	3	1	2	2	2	1	1	0
1257	4	3	1	2	2	1	1	1	1
1259	4	3	1	2	2	2	1	2	1
126	3	3	1	2	1	2	2	2	1
1260	4	3	1	2	2	2	1	3	1
1261	4	3	1	2	2	1	2	3	1
1262	4	3	1	2	1	2	2	3	1
1263	4	3	1	2	2	2	1	1	1
1264	4	3	1	2	1	2	2	3	1
127	3	3	3	2	2	2	1	1	1
1271	4	3	2	1	2	1	1	3	1
1272	4	3	1	2	2	2	1	3	1
1273	4	3	1	2	2	1	1	1	0
128	3	3	3	2	2	1	1	1	0
1281	4	3	1	2	2	1	1	3	1
1282	4	3	2	2	1	2	2	2	1
1283	4	3		2	2	2	2	2	1
1284	4	3	2	2	2	1	1	3	1
1285	4	3	2	2	2	2	1	2	1
1286	4	2	1	2	2	2	1	2	1
1287	4	3	1	2	2	2	1	3	1
1288	4	3	1	2	1	2	2	2	1
1289	4	3	2	2	2	2	1	2	1
129	3	3	3	2	2	2	1	1	1
1290	4	3	1	2	2	2	1	2	1
1291	4	3	1	2	2	2	1	2	1
13	3	2	2	2	2	1	1	3	1
130	3	3	3	2	2	1	1	2	1
1301	4	3	1	2	2	2	1	1	1
1302	4	3	1	2	2	1	1	1	1
1303	4	3	1	2	2	2	1	1	1
1304	4	3	1	2	2	1	1	1	0
1305	4	3	1	1	2	1	1	1	1
1306	4	3	1	1	2	2	1	1	1
1307	4	3	3	1	2	1	1	1	1
1308	4	3	1	1	2	1	1	1	1
1309	4	3	1	2	2	2	1	1	1
131	3	3	3	2	1	2	1	2	1
1310	4	3	1	2	2	2	1	1	1
1311	4	3	3	2	2	1	1	1	1
1312	4	3	3	2	2	2	1	1	1
1313	4	3	3	2	2	1	1	1	1
1314	4	3	1	2	2	1	1	1	1
1315	4	3	1	2	2	2	1	1	1
1316	4	3	1	2	2	2	1	1	1
1317	4	3	1	2	1	1	2	1	0
1318	4	3	1	2	1	2	1	1	0
132	3	3	1	2	2	1	1	2	1
1320	4	3	3	2	2	1	1	1	1
1321	4	3	3	2	2	2	1	1	1
1322	4	3	3	2	1	2	1	1	1
1323	4	3	3	2	2	2	1	1	1
1324	4	3	3	2	2		1	1
1325	4	3	3	2	1	2	1	1	1
1326	4	3	3	2	2	2	1	1	1
1327	4	3	1	2	2	2	1	2	1
1328	4	3	1	2	2	2	1	1	0
1329	4	3	1	2	1		2	3	1
133	3	3	3	2	2		1	2	1
1330	4	3	1	2	1		2	3	1
1331	4	3	1	2	1		2	3	1
1332	4	1	1	2	1		2	3	1
1333	4	3	1	2	2		1	3	1
1334	4	3	1	2	2	2	1	3	1
1335	4	3	3	1	2	2	1	3	1
1336	4	3	1	2	2	2	1	1	1
1337	4	3	1	2	1	2	2	1	1
1338	4	3	1	2	1	2	2	1	1
1339	4	3	3	2	1	2	2	1	1
134	3	3	3	2	2	1	1	2	1
1340	4	3	1	2	1	2	2	1	1
1341	4	3	1	2	2	1	1	1	0
1342	4	3	1	2	2	2	1	1	1
1343	4	3	3	2		1	1	1	0
1344	4	3	3	2	2	1	1	1	1
1345	4	3	3	2	2	2	1	1	1
1346	4	3	3	2	2	2	1	1	1
1347	4	3	3	2	1	2	1	3	1
1348	4	3	3	2	2	1	1	1	1
1349	4	3	1	2	1	2	2	3	1
135	3	3	3	2	2	1	1	2	1
1350	4	3	2	2	1	1	2	3	1
1351	4	3	1	2	1	2	2	3	1
1352	4	3	1	2	1	2	2	3	1
1353	4	3	1	2	1	2	1	3	1
1354	4	3	3	2	2	2	1	1	1
1355	4	3	3	2	2	2	1	1	1
1356	4	3	1	2	1	1	2	1
1357	4	3	3	2	2	2	1	1	1
1358	4	3	3	2	2	2	1	1	0
1359	4	3	3	2	2	2	1	1	1
136	3	3	3	2	2	2	1	2	1
1360	4	3	3	2	2	1	1	1	1
1361	4	3	3	2	2	2	1	1	1
1362	4	3	3	2	2	1	1	1	1
1363	4	3	3	2	2	1	1	1	1
1365	4	3	1	2	2	1	1	1	1
1366	4	2	1	2	2	2	1	1	1
1367	4	3	3	2	2	2	1	1	1
1368	4	3	2	2	2	2	1	1	1
1369	4	3	3	2	2		1	1	0
137	3	1	2	2			1	2	1
1370	4	3	3	2	1	2	2	1	1
1371	4	3	3	2	1	2	2	1	0
1372	4	3	3	2	2	1	1	1	1
1373	4	3	3	2	2	2	1	1	1
1374	4	3	3	2	2	2	1	1	1
1375	4	3	1	2	2	2	1	1	1
1376	4	3	1	2	2	1	1	1	1
1378	4	3	3	2	2	1	1	1	1
1379	4	3	3	2	2	2	1	1	1
138	3	1	2	2			1	2	1
1380	4	3	3	2	2	2	1	1	0
1381	4	3	3	2	2	2	1	1	1
1382	4	3	1	2	2	2	1	1	0
1383	4	3	1	2	2	2	1	1	1
1384	4	3	1	2	2	2	1	1	1
1385	4	3	1	2	2	2	1	1	1
1386	4	3	1	2	2		1	1	1
1387	4	3	1	2	2		1	1	1
1388	4	3	1	2	2	2	2	1	1
1389	4	3	1	2	2	1	2	1	1
139	3	1	2	2			1	2	1
1390	4	3	1	2	2	2	1	1	1
1391	4	3	1	2	1	2	2	1	0
1392	4	3	1	2	2		1	3	1
1393	4	3	1	2	2	2	1	3	0
1394	4	3	3	2	1	2	2	3	1
1395	4	3	3	2	2	1	1	3	1
1396	4	3	2	1	1	2	2	2	1
1397	4	3	1	2	2	2	1	2	1
1398	4	3	1	2	2	1	1	2	1
1399	4	3	1	2	2	1	1	2	1
14	3	2	3	2	2	1	1	3	1
140	3	1	2	2			1	2	1
141	3	3	3	2	2	1	2	2	1
142	3	3	1	2	3		1	2	1
143	3	3	1	2			1	2	1
1431	4	3	1	1	2	2	1	3	1
1432	4	3	1	2	2	2	1	3
144	3	3	1	2			1	2	1
145	3	3	1	2			1	2
1451	4	3	1	1	2	1	2	3	1
1452	4	3	3	1	2	1	1	3	1
1453	4	3	1	2	2	2	1	1	1
1454	4	3	1	2	2	2	1	1	0
1455	4	3	1	2	2	1	1	1	1
1456	4	3	1	2	2	1	1	1	0
1457	4	3	1	2	2	2	1	1	0
1458	4	3	1	2	2		1	1	0
1459	4	3	1	1	2	1	1	1	1
146	3	3	1	2			1	2
1460	4	3	3	1	2	2	1	3	1
1461	4	2	3	2	2	2	2	3	1
1462	4	2	3	2	1	2	2	3	1
1463	4	3	1	1	2	1	1	3	0
1464	4	3	1	1	2	2	1	1	1
1465	4	3	1	2	2	1	1	3
1466	4	3	3	1	2		1	3	1
1467	4	3	3	2	2	2	1	1	1
1468	4	3	3	1	2	2	1	1	0
1469	4	3	3	2	1	2	1	3	1
147	3	3	1	2			1	2	1
1470	4	3	3	2	2	2	1	3	0
1471	4	3	3	1	1	1	1	3	1
1472	4	3	3	1	2	2	1	3	1
1473	4	1	3	1			1	3	1
1474	4	3	1	1	2	2	1	1	1
1475	4	3	3	1	2	2	1	1	1
1476	4	3	3	1	2	1	1	1	1
1477	4	3	3	1	2	2	1	3	1
1478	4	3	3	1	2	2	1	3	0
1479	4	3	1	2	2		1	3	0
148	3	3	1	2			1	2	1
1480	4	3	1	1	2	2	1	3	1
1481	4	1	1	2	2		1	1	0
1482	4	1	1	2	2		1	1	0
1483	4	1	1	2	2		1	2	0
1484	4	1	1	2	2		1	2
1485	4	3	1	1	2	2	1	3	1
1486	4	3	2	1	2	1	1	3	1
1487	4	3	3	1	2	1	1	1	1
149	3	3	1	2	2	2	1	2	1
15	3	2	3	2	2	1	1	3	1
150	3	3	1	2	2	2	1	2	1
151	3	3	3	2	2	2	1	1
152	3	3	3	2	2	2	1	1
153	3	3	3	2	2	2	1	1	1
154	3	1	1	2			1	2	1
155	3	1	1	2			1	2	1
156	3	1	1	2			1	2	1
157	3	1	1	2			1	2	1
158	3	1	1	2			1	2	1
159	3	1		2			1	2	1
16	3	1	1	2	2	1	1	3	1
160	3	1	1	2			1	2	1
161	3	1	1	2			1	2	1
162	3	1	1	2			1	2
163	3	1	1	2			1	2
164	3	1		2			1	2
167	3	3	3	1	2	1	1	1	1
168	3	3	3	2	2	1	1	1	1
169	3	3	3	2	2	2	1	1	1
17	3	2	2	2	2		1	3	1
170	3	3	3	2	2	2	1	1	1
171	3	3	3	2	2	2	1	1	1
172	3	3	3	2	2	2	1	1	1
177	3	3	3	2	2	2	1	2	1
178	3	3	3	2	2		1	2	1
179	3	3	3	2	2	1	1	2	1
18	3	2	3	2	1	2	1	3	1
180	3	3	1	2	2		1	2
19	3	2	1	2	2	1	1	3	1
2	3	3	2	2	2	2	1	1	0
20	3	2	3	2	2	1	1	3	1
2001	1	1	1	2	2	1	1	2	0
2002	1	1	1	2	2	2	1	1
2003	1	1	1	2	2	1	1	1
2004	1	1	1	2	2	1	1	1
2005	1	1	1	2	2	2	1	1
2006	1	1	1	2		2	1	1
2007	1	1	1	2		1	1	1
2008	1	1	1	2	2	1	1	1
2009	1	1	1	2	2	2	1	1
201	3	3	3	1	2	2	1	1	1
2010	1	1	1	1	2	1	1	1	1
2011	1	1	2	2	2	2	1	1
2012	1	1	1	2	2	2	1	1
2013	1	1	2	2	2	2	1	1
2014	1	1	1	2	2	2	1	1
2015	1	1	1	1		1	1	1
2016	1	1		2		1	1	1
2017	1	1	2	2	2	2	1	1
2018	1	1	2	2	2	2	1	1
2019	1	1	1	2		2	1	1
202	3	3	3	1	1	2	2	1	1
2020	1	1	1	2	2	1	1	1	1
2021	1	1	1	2		2	1	1
2022	1	1	2	2		1	1	1	1
2023	1	1	3	2			1	1
2024	1	1	1	2	2	2	1	1	1
2025	1	1	2	2	2	2	1	1	1
2026	1	1	1	2	2		1	1	1
2027	1	1	1	2	2	2	1	1	1
2028	1	1	1	2	2	1	1	1	1
2029	1	1	1	2	2	1	1	1	0
2029	5	3	1	2	2	1	1	1	1
203	3	3	1	2	2	1	1	1	1
2030	1	1	2	2	2		1	1
2031	1	3	1	1	1	2	2	1	1
2032	1	1	3	2	2	1	1	1	0
2033	1	1	1	2	2	2	1	1	0
2034	1	1	1	1	2	1	1	1	0
2035	1	1	1	2	2	1	1	1	1
2036	1	1	1	2	1	2	1	2	0
2037	1	2	1	1	2	2	1	1	0
2038	1	1	3	2	2	1	1	1
2039	1	1	1	2	2	1	1	2	1
204	3	3	3	1	1	2	1	1	1
2040	1	1	1	2	2	2	1	1	1
2041	1	1	1	2	2	1	1	2	1
2042	1	1	1	2	2	1	1	1	1
2043	1	1	1	2	2	2	1	1	1
2044	1	1	1	2	1	2	1	1	1
2045	1	1	3	2	2	2	1	1	1
2046	1	1	1	2	2	2	1	1	1
2047	1	1	1	2	2	2	1	1	0
2048	1	1	1	2	2	2	1	1	0
2049	1	1	1	2	2	2	1	1	0
205	3	3	1	2	1	2	2	1
2050	1	1	1	2	2	2	2	1	0
2051	1	1	1	2	2	1	1	1	1
2052	1	1	1	2	2	1	1	1	1
2053	1	1	1	1	2	1	1	1	1
2054	1	1	2	2	2	2	1	1	1
2055	1	1	1	1	1	1	2	2
2056	1	1	1	1	2	1	1	2
2057	1	1	1	2	2	1	1	2	1
2058	1	1	1	2	2		1	1
2059	1	1	1	2	2	1	1	2	1
206	3	3	1	1	2	2	1	1	1
2060	1	1	1	2	2	1	1	2	1
2061	1	1	1	2	2	1	1	2	1
2062	1	1	1	2	2	1	1	2	1
2063	1	1	1	2	2	1	1	1
2064	1	1	3	2	2	1	1	2	1
2065	1	1	1	2	2	2	1	1	1
2066	1	1	1	2	2	1	1	1	1
2067	1	1	1	2	2	1	1	1
2068	1	1	1	2	2	2	1	1	1
2069	1	1	3	2	2	2	1	2	1
207	3	3	3	1	2	1	1	1	1
2070	1	1	3	2	2	2	1	2	1
2071	1	1	1	2	1	1	1	1	1
2072	1	1	3	2	2	2	1	1	1
2073	1	1	3	2	2		1	1
2074	1	1	3	2	2	1	1	1	1
2075	1	1	3	2	2	2	1	2	1
2076	1	1	1	2	2	1	1	1	1
2077	1	1	3	2	2	1	1	2	0
2078	1	1	3	2	2	1	2	1	0
2079	1	1	1	2	2		1	1	1
208	3	3	1	1	2	1	1	1	1
2080	1	1	1	2	2		1	1	1
2081	1	3	3	2	2		1	2	1
2082	1	3	3	2	2		1	1	1
2083	1	1	1	2	2		1	1
2084	1	1	3	2	2		1	1
2085	1	1	3	2	2		1	1
2086	1	1	3	2	2		1	1
2087	1	3		2	1		1	2	1
2088	1	3	3	2	2		1	3	1
2089	1	1	1	2	2		1	2
209	3	3	1	2	2	1	1	1	1
2090	1	3	3	2	2	1	1	2	1
2091	1	3	3	1	2	2	1	2	1
2092	1	2	3	1	2	1	1	1	1
2093	1	3	1	2	2	2	1	1	0
2094	1	1	1	2	2	2	1	1	0
2094	5	3	2	2	2	1	1	1	1
2095	1	1	1	2	2	1	1	1	0
2096	1	3	1	2	2	2	1	1	0
2097	1	1	1	2	2	1	1	1	1
2098	1	3	1	2	2	2	1	1	0
2099	1	3	3	2	2	2	1	1	0
21	3	2	3	2	2	2	1	3	1
210	3	3	3	2	2	2	1	1	1
2100	1	1	3	2	1	1	1	1	0
2101	1	3	3	1	2	2	1	1
2102	1	3	3	2	2	1	1	1	1
2103	1	3	2	2	2	1	1	1	1
2104	1	3	1	2	2	2	1	1	1
2105	1	3	3	2	2	2	1	1	1
2106	1	3	1	2	2	1	1	1	1
2107	1	3	2	2	2	2	1	1	1
2108	1	3	3	2	2	1	1	1	0
2109	1	3	3	2	2	2	1	1	1
211	3	3	1	2	2	2	1	1	1
2110	1	3	3	2	2	1	1	1	1
2111	1	3	3	2	2	1	1	1	1
2112	1	3	3	2	2	1	1	1	1
2113	1	3	3	2	2		1	1
2114	1	3	3	2	2	1	1	1	0
2115	1	3	3	2	2	1	1	1	1
2116	1	3	3	2	2	1	1	1	1
2117	1	3	3	2	2	1	1	1	1
2118	1	3	3	2	1	2	2	1	1
2119	1	3	3	2	2	1	1	1	1
212	3	3	3	2	2	1	2	1	1
2120	1	1	3	2	2	1	1	1	1
2121	1	3	3	2	1	2	1	1
2122	1	3	1	1	2	1	1	1	1
2123	1	3	1	2	2	1	1	1	1
2124	1	3	3	2	2		1	1	1
2125	1	3	3	2	1		1	1	0
2126	1	3	3	2	1		1	1	0
2127	1	3	3	2	2	2	1	1	1
2128	1	3	3	2	1	2	1	1
2129	1	3	3	2	2	2	1	1	1
213	3	3	3	1	2	2	1	1	1
2130	1	1	1	2	2	1	1	1	1
2131	1	3	3	2	2	2	1	1	1
2132	1	3	3	1	2		1	1	0
2133	1	3	2	2	1	1	1	1	1
2134	1	3	2	2	2	2	1	1	1
2135	1	3	3	2	1	2	1	1
2136	1	3	3	2	2	2	1	1	1
2137	1	3	2	2	1	2	1	1	1
2138	1	3	3	2	1	1	1	1
2139	1	3	2	2	2	1	1	1
214	3	3	1	1	2	1	1	1	1
2140	1	3	2	2	2	1	1	1	1
2141	1	3	2	2	2	1	1	1	1
2142	1	3	3	2	2	1	1	1	1
2143	1	3	3	2	2	2	1	1	1
2144	1	3	3	2	2	2	1	1	1
2145	1	3	3	2	1	2	1	1	1
2146	1	3	3	2	1		1	2	1
2147	1	3	2	2	2		1	3	1
2148	1	3	3	2	2	2	1	1
2149	1	3	3	2	1	2	1	2	1
215	3	3	3	2	2	1	1	1	1
2150	1	3	3	2	2	1	1	1
2151	1	1	1	2	1	1	2	1
2152	1	3	3	2	1	2	1	2	1
2153	1	3	3	2	2	2	1	2	0
2154	1	3	3	2	1		1	2
2155	1	3	3	2	1		2	2	1
2156	1	3	3	2	2	2	1	2	1
2157	1	3	3	2	2	2	1	2	1
2158	1	3	2	2	2	1	2	2	1
2159	1	1	1	2	1		1	2	1
216	3	3	3	1	2	2	1	1	1
2160	1	3	3	2	2	1	1	2	1
2161	1	3	2	2	2		1	2	1
2162	1	3	3	2	2	1	2	3	1
2163	1	3	3	2	1	2	1	3
2164	1	1	1	2	1	1	1	2	1
2165	1	3	3	2	2	1	1	2	1
2166	1	3	3	2	1		1	3	1
2167	1	3	3	2	1	2	1	2	1
2168	1	3	3	2	2	2	1	3	1
2169	1	3	3	2	2	1	1	3	1
217	3	3	3	2	2	1	1	1	1
2170	1	3	3	2	2		1	1	1
2171	1	3	3	2	2	1	1	1	1
2172	1	3	3	2	2	1	1	1	0
2173	1	3	2	2	2	1	1	1	1
2174	1	3	2	2	2	1	1	1	1
2175	1	3	3	2	2	2	1	1	1
2176	1	3	3	2	2	1	1	1	1
2177	1	3	3	1	2	1	1	1	1
2178	1	3	3	2	2	1	1	1	1
2179	1	1	1	2	2	1	1	1	1
218	3	3	3	1	2	2	1	1	1
2180	1	3	3	2	2	2	1	1	0
2181	1	3	3	2	1	2	1	1	1
2183	1	3	3	1	2	1	1	1	1
2184	1	3	3	2	1	2	1	1
2185	1	3	1	2	2	2	1	1	1
2187	1	3	2	2	2	1	2	1	1
2188	1	3	3	1	2	2	1	1	1
2189	1	3	3	2	2	1	1	1	1
219	3	3	3	2	1	2	2	1	1
2190	1	3	3	2	2	2	1	1	1
2191	1	1	3	1	2	1	1	1
2192	1	3	2	2	2	2	1	1	1
2193	1	3	3	2	2	2	1	1	1
2194	1	3	3	2	2	2	1	1	0
2195	1	1	2	2	1		1	1
2196	1	1	2	2	2	1	1	1
2197	1	3	3	2	2	2	1	1	1
2198	1	1	3	2	2	2	1	1	1
2199	1	3	3	2	2		1	1	1
22	3	3	3	2	2	1	1	1	1
220	3	3	3	2	1	1	2	1	1
2200	1	3	3	2	1		1	1	1
2201	1	3	1	2	2	1	1	1	1
2202	1	3	1	2	2	1	1	1
2203	1	1	3	2	2	1	1	2	1
2204	1	1	3	2	2	2	1	2	1
2205	1	3	1	2	2	2	2	2	1
2206	1	2	1	2	2	1	1	2	1
2207	1	2	3	2	2	2	1	3	1
2208	1	1	1	2	3	2	1	3	1
2209	1	2	1	2	2	2	1	3	1
221	3	3	3	2	1	1	2	1	1
2210	1	2	3	2	2	2	1	3	1
2211	1	1	1	2	2	2	1	3	1
2212	1	1	1	2	2	2	1	3	1
2213	1	2	2	2	3	1	1	3	1
2214	1	1	1	2	2	2	1	1	1
2215	1	1	1	2	2	2	1	1	1
2216	1	1	1	2	2	1	1	3	1
2217	1	1	1	2	2	1	1	1	1
2218	1	3	2	2	2	2	1	1	1
2219	1	3	2	2	2	1	1	1	1
222	3	3	3	1	2	1	1	1	1
2220	1	3	1	2	2	2	1	1	1
2221	1	3	1	2		2	1	1	1
2223	1	3	1	2	2	1	1	1	1
2224	1	3	1	2	2	2	1	1	1
2225	1	3	1	2	2	2	1	1	1
2226	1	1	1	2	2	2	1	1	1
2227	1	1	1	2	2	2	1	1	1
2228	1	1	1	2	2	2	1	1	1
2229	1	1	1	2	2	1	1	1	1
223	3	3	3	2	2	2	2	1	1
2230	1	1	1	1	3	1	1	1
2231	1	3	3	2	2	2	1	1	1
2232	1	3	1	2	2	1	1	1	1
2233	1	3	3	2	2	1	1	1	1
2234	1	3	3	2	2	1	1	2	1
2235	1	3	3	2	2	2	2	2	1
2236	1	3	3	2	3	1	1	2	1
2237	1	3	3	1	2	1	1	1	1
2238	1	3	3	2	2	1	1	1	1
2239	1	3	3	2	2	2	1	1	1
224	3	3	3	2	1	1	2	1	0
2240	1	3	3	2	3	1	1	1	1
2241	1	3	3	2	2	2	1	1	1
2242	1	3	3	2	2	1	2	1	1
2243	1	3	3	2	2	2	2	1	1
2244	1	3	1	2	2	1	2	1	1
2245	1	3	3	2	2	2	1	1	1
2246	1	3	3	2	2	2	1	1	1
2247	1	3	3	2	2	2	1	1	1
2248	1	3	3	1	2	2	2	1	1
2249	1	3	3	2	2	2	1	1
225	3	3	3	2	1	1	2	1	0
2250	1	3	3	2	3	1	1	1	0
2251	1	1	1	2	2	2	1	1	1
2252	1	1	1	2	1	1	1	1	1
2253	1	3	3	2	2	2	2	2	1
2254	1	3	3	2	2	2	1	1	1
2255	1	3	3	2	2	1	1	2
2256	1	3	3	2	2	1	1	1	1
2257	1	3	3	2	2	1	1	2	1
2258	1	3	3	2	2	2	1	1	1
2259	1	3	3	2	1	1	1	2	1
226	3	3	3	2	1	1	2	1	1
2260	1	3	3	2	2	1	1	1	1
2261	1	3	1	2	2	1	2	2	1
2262	1	3	3	2	2	2	1	2	1
2263	1	3	3	2	2	1	1	2	1
2264	1	3	3	2	2	1	1	1	1
2265	1	3	1	2	2	2	1	1	1
2266	1	3	1	2	2	2	2	1	1
2267	1	3	1	2	2	2	2	1	1
2268	1	3	1	2	2	2	2	1	1
2269	1	3	3	2		2	1	1	1
227	3	3	3	2	2	1	1	1	1
2270	1	3	3	2	2	2	2	1	1
2271	1	3	3	2	2	2	1	1	1
2272	1	3	3	2	2	2	2	1	1
2273	1	3	3	2	2	2	2	1	1
2274	1	3	3	2	1	2	1	1	1
2275	1	3	3	2	1	2	1	1	1
2276	1	3	1	1	2	1	1	1	1
2277	1	3	3	2	2	2	1	1	1
2278	1	3	1	2	2	2	1	1
2279	1	3	1	2	2	1	1	1	0
228	3	3	3	2	2	2	1	1	1
229	3	3	3	1	2	2	1	1	1
23	3	3		2	1	1	2	1	1
230	3	3	3	2	2	1	1	1	1
2301	1	3	3	1	2	1	1	2	0
2302	1	3	3	1	2	2	1	2
2303	1	3	1	2	2	2	1	3	0
2304	1	3	1	2	2	1	1	3	0
2305	1	3	1	2	2	2	1	3	1
2306	1	3	1	1	2	1	1	2	0
2307	1	3	1	1	2	1	1	2	0
2308	1	3	2	1	2	1	1	2	0
2309	1	3	3	2	2	2	1	2	0
231	3	3	3	2	1	2	2	1	1
2310	1	3	2	2	2	2	1	2	1
2311	1	3	1	1	2	1	1	2	0
2312	1	3	2	1	2	1	1	2	0
2313	1	3	3	1	2	1	1	1	0
2314	1	3	1	2	2	2	1	1	0
2315	1	3	1	2	2	1	1	1	1
2316	1	3	3	1	2	2	1	1
2317	1	3	2	1	2	2	1	2	0
2318	1	3	3	2	2	1	1	2	1
2319	1	3	3	2	2	1	1	2	1
232	3	3	3	2	1	1	2	1	1
2320	1	3	3	2	2	1	1	2	1
2321	1	3	3	2	1	2	2	1	1
2322	1	3	3	1	2	2	1	1	0
2323	1	3	3	1	2	2	1	1	1
2324	1	3	3	1	2	1	1	2	1
2325	1	3	3	2	2	2	1	2	1
2326	1	3	3	2	2	1	1	1	1
2327	1	3	1	2	2	1	1	2	0
2328	1	3	1	2	2	1	1	1	1
2329	1	3	1	1	2	2	1	1	1
233	3	3	1	2	2	2	1	1	1
2330	1	3	3	2	2	2	1	2	1
2331	1	3	3	2	2	2	1	2	0
2332	1	3	3	1	2	2	1	2	1
2333	1	3	3	1	2	2	1	2	1
2334	1	3	1	1	2	1	1	2
2335	1	3	3	1	2	2	1	1	1
2336	1	3	3	1	2	1	1	1	1
2337	1	3	3	1	2	1	1	3	1
2338	1	3	1	1	2		1	1	0
2339	1	3	3	2	2	2	1	1	1
234	3	3	1	2	2	2	1	1	1
2340	1	3	3	2	2	2	1	1
2341	1	3	3	1	2	1	1	1	1
2342	1	3	3	2	2	2	1	1	1
2343	1	3	3	2	2	1	1	1	1
2344	1	3	3	2	2		1	1	0
2345	1	3	3	1	2	2	1	1	1
2346	1	3	3	2	2	2	1	1	0
2347	1	3	3	2	2	1	1	1	1
2348	1	3	3	2	2	1	1	1	0
2349	1	3	3	2	2	2	1	1	1
235	3	3	2	2	1	1	2	1	1
2350	1	3	3	2	2	1	1	1	1
2351	1	3	3	2	2	1	1	1	0
2352	1	3	3	2	2	1	1	1	1
2353	1	3	3	2	2	1	1	1	0
2354	1	3	3	2	2	2	1	1	1
2355	1	3	3	2	2	1	1	1	1
2356	1	3	3	2	2	2	1	1	1
2357	1	3	3	2	2	1	1	1	1
2358	1	3	3	1	2	2	1	1	1
2359	1	3	3	1	2	1	1	1
236	3	1	2	2	1	1	2	1	1
2360	1	3	3	2	2	2	1	1	1
2361	1	3	3	2	2	1	1	1	0
2362	1	3	3	2	2	1	1	1	0
2363	1	3	3	2	2	2	1	1	1
2364	1	3	3	2	2	1	1	1	1
2365	1	3	3	2	2	2	1	1	1
2366	1	3	3	2	2	1	1	1	1
2367	1	3	3	2	2	1	1	1
2368	1	3	3	2	2	1	1	1	1
2369	1	3	3	2	2	1	1	1	1
237	3	3	1	2	2	2	1	1	1
2370	1	3	3	1	2	2	1	1	1
2371	1	3	3	2	2	1	1	1	1
2372	1	3	3	2	2	2	1	1	1
2373	1	3	3	2	2	2	1	1	0
2374	1	3	3	1	2	2	1	1	1
2375	1	3	2	1	2		1	1	1
2376	1	3	3	2	2	1	1	3	1
2377	1	3	3	2	2	2	1	2	0
2378	1	3	1	2	2	2	1	2	0
2379	1	3	1	1	2	2	1	3	1
238	3	3	1	2	1	1	2	1	1
2380	1	3	3	1	2		1	2	0
2381	1	3	1	1	2	2	1	2	0
2382	1	3	1	1	2	2	1	2	0
2383	1	3	1	1	2	2	1	3	0
2384	1	3	3	2	2	1	1	1	0
2385	1	3	3	2	2	2	1	1	1
2386	1	3	3	2	2	2	1	1	1
2387	1	3	1	1	2	1	1	2	0
2388	1	3	3	1	2	2	1	1	0
2389	1	3	1	1	2		1	1	0
239	3	3	3	2	1	2	1	1	1
2390	1	3	3	1	2	2	1	2
2391	1	1	1	2	2	1	1	1	1
2392	1	1	1	2	2	2	1	1	1
2393	1	1	1	2	2	2	1	1
2394	1	3	3	2	2	1	1	1	1
2395	1	1	1	2	2		1	1	1
2396	1	1	1	2	2		1	1	1
2397	1	1	1	2	2		1	1
2398	1	1	1	2	2		1	1	1
2399	1	3	3	2	2	1	1	1	1
24	3	3	3	1	2	2	1	1	1
240	3		3	2	1	1	2	1	1
2400	1	3	3	2	2		1	2	0
2401	1	3	1	2	2	2	1	1	1
2402	1	3	3	2	1	2	2	1	0
2403	1	1	1	2	2	2	1	1	1
2404	1	1	3	2	2	1	1	1	0
2405	1	1	3	2	1		2	1	0
2406	1	1	3	2	1	2	1	1	0
2407	1	1	3	2	2	2	1	1	0
2408	1	3	3	2	1	2	1	1	0
2409	1	1	3	2	1	2	1	1
241	3	3	3	2	1	1	2	1	1
2410	1	1	3	2	2	1	1	1	1
2411	1	1	3	2	1		2	1	1
2412	1	1	1	2	1	2	1	3	0
2413	1	3	3	2	2	2	1	3	1
2414	1	3	1	2	1	2	1	3	1
2415	1	3	1	2	2	1	1	3	1
2416	1	3	1	2	2	1	1	3	1
2417	1	3	1	2	2	2	1	3	1
2418	1	3	1	2	2	2	1	3	1
2419	1	3	3	2	2	2	1	3	0
242	3	3	3	2	2	2	1	1
2420	1	3	3	2	2	1	1	3	0
2421	1	3	1	2	2	2	1	3	1
2422	1	3	3	2	2		1	2	1
2423	1	3	3	2	2	2	1	2	1
2424	1	3	1	1	2	1	1	1	1
2425	1	3	3	2	2	2	1	1	0
2426	1	3	2	1	2	2	1	1	0
2427	1	3	3	2	2	2	1	1	1
2429	1	3	3	2	2	2	1	1	1
243	3	3	3	2	2	2	1	1	1
2430	1	3	3	1	1	2	1	1	0
2431	1	3	3	2	2	1	1	2	1
2432	1	3	3	2	1	2	1	1	1
2433	1	3	3	2	1	2	1	2	1
2434	1	3	3	2	3	2	1	3	1
2435	1	3	3	1	2	2	1	3	1
2436	1	3	3	2	1	1	1	3	0
2437	1	3	3	2	1	1	1	3	1
2438	1	3	3	2	1	2	1	1	1
2439	1	3	3	2	2		1	1	1
244	3	3	3	2	1		2	1	1
2440	1	3	3	2	2	1	1	3	1
2441	1	3	3	2	2	1	1	3	1
2442	1	3	3	2	1	2	1	1
2443	1	3	3	2	2	1	1	1	1
2444	1	3	3	2	1		1	1	1
2445	1	3	3	2	1	2	1	1	1
2446	1	3	3	2	2	2	1	1
2447	1	3	3	1	2	1	1	1	1
2448	1	3	2	2	2	2	1	1	1
2449	1	3	2	2	2	2	1	1	1
245	3	3	3	2	2		1	1	1
2450	1	3	2	2	2	1	1	1	1
2451	1	2	1	1	2	2	1	1	1
2452	1	2	3	2	1	1	2	1	0
2453	1	2	3	2	1		2	1	1
2454	1	2	3	2	1	2	1	1	1
2455	1	2	1	2	1		2	1	1
2456	1	3	1	1	2	1	1	2	0
2457	1	3	3	2	2	1	1	1	0
2458	1	3	3	2	2	1	1	1	1
2459	1	3	3	2	2	1	1	1	1
246	3	3	3	2	2	1	1	1	1
246	3	2	2	2	2	1	1	1	0
2460	1	3	3	2	1		2	1	1
2461	1	3	3	2	2		1	1	1
2462	1	3	3	2	2		1	1	1
2463	1	3	3	2	2		1	1	1
2464	1	3	3	2	2	2	1	1	1
2465	1	3	3	2	2		1	1	1
2466	1	3	3	2	2	2	1	1	1
2467	1	3	3	2	2	2	1	1	0
2468	1	3	3	2	1	2	1	1	1
2469	1	3	3	2	1	1	1	1	1
247	3		3	2	2	2	1	1	1
2470	1	1	2	2	2	1	1	1	1
2471	1	3	3	2	2	2	1	1	1
2472	1	3	3	2	2	2	1	1	1
2473	1	2	1	1	2	2	1	2	1
2474	1	2	1	2	2	2	1	2	1
2475	1	1	3	2	2	1	1	1
2476	1	1	3	2	1		2	1	1
2477	1	2	1	2	2	2	1	2	1
2478	1	2	1	2	2	2	1	2	1
2479	1	2	1	2	2	2	1	2	1
248	3	3	3	2	2	2	1	1	1
2480	1	2	1	2	2		1	2
2481	1	2	1	1	2	2	1	2	0
2482	1	2	1	1	2	2	1	2	1
2483	1	2	1	2	2	1	1	2	1
2484	1	2	1	2	2	2	1	2	0
2485	1	2	1	2	2	2	1	2
2486	1	2	3	1	2	2	1	3	1
2487	1	2	1	1	2		1	3	0
2488	1	2	1	1	2	2	1	3	0
2489	1	1	1	1	2	1	1	2
249	3	3	3	2	2	2	1	1	1
2490	1	1	1	1	2	2	1	3	1
2491	1	1	1	2	1	1	1	1
2492	1	1	1	2	1	2	1	1
2493	1	1	1	1	2	1	1	3	0
2494	1	1	1	2	2	1	1	3	1
2495	1	3	1	2	2	2	1	1	1
2496	1	3	1	2	2		1	2	1
2497	1	3	1	2	2	2	1	2	1
2498	1	3	1	2	2	2	1	2
2499	1	3	1	2	2		1	2	1
25	3	3		2	2	1	1	1	1
250	3	3	3	2	2	1	1	1	1
2500	1	3	1	2	2	1	1	2	0
2501	1	3	1	2	2	1	1	2	0
2502	1	3	1	2	2	1	1	1	0
2503	1	3	1	1	2	2	1	1	1
2504	1	3	1	1	2	1	1	1	1
2505	1	3	1	2	1	2	2	2	0
2506	1	1	1	1	2	2	1	1
2507	1	3	1	2	2	2	1	1	1
2508	1	3	1	2	2	2	1	1	1
2509	1	3	1	2	2	2	1	1	1
251	3	2	3	2	2	2	1	1	1
2510	1	3	1	2	2	2	1	1	1
2511	1	3	1	2	2	2	1	1	1
2512	1	3	3	2	2	2	1	1	1
2513	1	3	3	2	2	1	1	1	1
2514	1	3	3	2	2	2	1	1	1
2515	1	3	3	2	2		1	2	1
2516	1	3	3	2	2		1	1	1
2517	1	3	3	2	2		1	1	1
2518	1	3	3	2	2	2	1	1	1
2519	1	3	3	2	2		1	1
252	3	2	3	1	2	2	1	1	0
2520	1	3	3	2	2	2	1	1	1
2521	1	3	3	2	2	1	1	1	1
2522	1	3	3	2	2	2	1	1	1
2523	1	3	1	2	2		1	1
2524	1	3	2	2	2	1	1	1	1
2525	1	3	1	2	2	1	1	1	1
2526	1	3	1	2	2		1	2	1
2527	1	3	1	2	2	1	1	2	1
2528	1	3	1	2	2	2	1	2	1
2529	1	3	3	2	2	2	1	1	1
253	3	3	1	2	2	1	1	1	1
2530	1	3	3	2	2	2	1	1	1
2531	1	3	1	2	1	1	2	1	1
2532	1	3	3	2	2	2	1	1	1
2532	1	3	2	2	2	2	1	1	1
2533	1	3	3	2	2	2	1	1	1
2534	1	3	2	2	2	2	1	1	1
2536	1	3	3	2	2	2	1	1	1
2537	1	3	3	2	2	2	1	1	0
2538	1	3	3	2	1	2	1	1
2539	1	3	2	2	2	1	1	1	0
254	3		3	2	1	2	2	1	1
2540	1	3	3	2	1	1	1	1	0
2541	1	3	3	2	1	2	1	3	1
2542	1	3	1	2	2	2	1	3	1
2543	1	3	2	2	2		1	3	1
2544	1	3	1	2	2	1	1	3	1
2545	1	3	2	2	2		1	2	1
2546	1	3	3	2	2	2	1	1	1
2547	1	3	3	2	2	1	1	1	0
2548	1	3	3	2	2	2	1	1	1
2549	1	2	3	2	2	1	1	1	1
255	3	3	1	2			1	1	0
2550	1	3	3	2	1	2	2	1
2551	1	2	3	2	2	2	1	1	1
2552	1	2	3	2	2	2	1	1	0
2553	1	1	1	2	2	2	1	1	1
2554	1	1	1	2	2	1	1	1	0
2555	1	3	1	1	2	1	1	1	1
2556	1	3	1	2	2	2	1	1	1
2557	1	3	1	2	2	2	1	2
2558	1	2	3	2	2	2	1	1
2559	1	3	1	2	1	1	1	1	1
256	3	2	3	1	2	1	1	1	1
2560	1	3	1	2	1	2	1	1	1
2561	1	3	3	2	1	1	2	2	1
2562	1	3	3	2	1	1	2	2	1
2563	1	3	3	2	2	2	1	2	1
2564	1	3	3	2	1	2	2	2	1
2565	1	3	3	2	2	2	1	2	1
2566	1	3	3	2	1	2	2	2	1
2567	1	3	3	2	2	2	1	2	1
2568	1	3	3	2	2		1	2	1
2569	1	3	3	2	2		1	2	1
257	3	2	1	2	2	1	1	1	1
2570	1	3	3	2	2	2	2	2	1
2571	1	3	1	2	2		1	2	1
2572	1	3	1	2	2		1	2	1
2573	1	3	1	2	2		1	2	1
2574	1	3	1	2	2		1	2	1
2575	1	3	1	2	2	2	1	2	1
2576	1	3	1	2	2	1	1	2	1
2577	1	3		2	2	1	1	2	1
2578	1	3	1	2	2	2	1	2	1
2579	1	3	1	2	2	2	1	2	1
258	3	2	1	2	2	2	1	1
2580	1	3	3	2	1	2	2	1	1
2581	1	3	3	2	2		1	2	1
2582	1	3	1	2	2	1	1	1	1
2583	1	3	3	2	2	1	1	2	1
2584	1	3	3	2	2	2	1	2	1
2585	1	3	3	2	2		1	1	1
2586	1	3	3	2	2	2	1	1	1
2587	1	3	3	1	2	1	1	1	0
2588	1	3	3	2	2	2	1	1	0
2589	1	3	3	2	2	2	1	1	1
259	3	1	1	1	2	1	1	1	0
2590	1	3	3	2	2	2	1	1	1
2591	1	3	3	2	2	2	1	1	1
26	3	3	3	2	2	2	1	2	1
260	3	2	3	2	2	2	1	1	0
261	3	1	2	2	2	2	1	1	1
262	3	1	1	1	2	2	1	1	1
263	3		1	2	2	2	2	1	1
265	3	2	1	2	2	2	1	1	1
266	3		1	2	2	1	2	1	1
267	3		1	1	2	2	1	1	0
268	3	1	1	2	2	1	1	1	0
269	3	1	3	2	2	1	1	1	1
27	3	3	1	2	2	2	1	2	1
270	3		3	2	2	1	1	1	1
271	3	2	3	2	2	1	1	1	1
272	3	2	3	2	2	2	1	1	1
273	3	3	2	2	2	1	1	1	1
274	3	3	1	2	2	1	1	1	0
275	3	2	2	2	1	1	2	1	1
276	3	3	2	1	2	2	1	1	1
277	3	2	3	2	2	2	1	1	1
278	3	2	3	2	2	2	1	1	1
279	3	2	3	2	2	2	1	1	1
28	3	3	2	2	2	1	1	2	1
280	3		2	1	2	1	1	1	1
281	3		3	1	2	2	1	1	1
282	3		1	1	2	2	1	1	1
283	3	2		2	2	1	1	1	1
284	3	2	3	2	2	1	1	1	1
285	3	2	1	2	2	2	1	1	1
286	3	3	1	2	2	1	1	1	1
287	3	3	3	2	2	1	1	1	1
288	3	3	3	2	1	2	2	1	1
289	3	3	3	2	1		2	1	1
29	3	3		2	2	2	1	2	1
290	3	3	3	2	2	2	1	1	1
290	3	2	1	1	2	1	1	1	1
291	3	3	3	2	2	2	1	1	1
291	3	2	3	2	2	2	2	1	1
292	3	3	3	2	2	2	1	1	1
292	3	3	3	2	2	2	1	1	1
293	3	3	3	2	2	1	1	1	1
294	3	3	3	2	1	2	2	1
295	3	3	3	1	2		1	1	0
296	3	3	3	2	2	1	1	1	1
297	3	3	3	2	2	1	1	1	1
298	3	3	3	2	2	2	1	1	1
299	3	3	3	1	1		2	1	1
3	3	3	1	2	2	2	1	1	0
30	3	1	3	2	2		1	2	0
300	3	3	3	2	2	2	1	1	0
3001	2	3	3	2	2	1	1	1	1
3002	2	3	2	2	2	1	1	1	1
3003	2	3	3	2	2	1	1	1	1
3004	2	3	3	1	1	1	2	1	1
3005	2	3	1	1	2	1	1	1	1
3006	2	3	3	2	2	2	1	1	1
3007	2	3	3	2	2	2	1	1	1
3009	2	3	3	1	2	1	1	1	0
301	3	3	3	2	2	2	1	1	1
301	3	3	1	2	1	2	2	1	1
3010	2	3	2	1	1	2	1	1	1
3011	2	3	3	2	1	1	1	1	1
3012	2	3	3	2	1	2	1	1	1
3013	2	3	3	2	1	1	1	1	1
3014	2	3	2	2	2	2	1	1	1
3015	2	3	1	2	2	1	1	1	1
3016	2	3	1	2	2	2	1	1	1
3017	2	3	2	2	2	1	1	1	1
3018	2	3	1	1	2	2	1	1	1
302	3	3	3	2	2	1	1	1	0
302	3	3	3	2	2	1	1	1	0
3020	2	3	3	2	2	2	1	1	1
3021	2	3	3	2	2	2	1	1	1
3022	2	3	3	2	2		1	1
3023	2	3	3	2	2	2	1	1	1
3024	2	3	3	2	2	2	1	1	1
3025	2	1	3	2	2	2	1	1	1
3026	2	3	3	2	2	1	1	1	1
3027	2	3	3	2	2	1	1	1	1
3028	2	1	3	2	2	2	1	1	1
3029	2	1	3	2	2	2	1	1	0
303	3	3	1	2	2	1	1	1	1
303	3	3	3	2	2	1	1	1	1
3030	2	3	3	1	2	2	1	1	1
3031	2	3	2	2	2	2	1	1	1
3032	2	3	3	2	2	2	1	1	1
3033	2	3	3	1	2	2	1	1	0
3034	2	1	1	1	2	1	1	1	1
3035	2	3	1	1	2	1	1	1	1
3036	2	3	3	2	2	2	1	1	1
3037	2	3	3	2	2	1	1	1	1
3038	2	3	3	2	2	1	1	1
3039	2	3	3	2	2	1	1	1	1
304	3	3	1	2	2	2	1	1	1
304	3	3	1	2	1	1	2	1	1
3040	2	3	3	2	2	1	1	1	0
3041	2	3	3	2	2	1	1	1	1
3042	2	3	3	2	2	2	1	2	0
3043	2	3	1	2	2	1	1	1	1
3044	2	3	1	2	2	2	1	1	1
3045	2	3	2	2	2	1	2	2	1
3046	2	1	2	2	2	2	1	2	1
3047	2	1	2	2	2	1	1	2	1
3048	2	1	1	2	2	2	1	2	1
3049	2	1	1	2	2	1	1	1	1
305	3	3	1	2	2	2	1	1	1
3050	2	3	3	2	2	1	1	2	1
3051	2	3	2	2	2	2	1	2	1
3052	2	3	3	2	2	2	1	2	1
3053	2	3	3	2	2	2	1	2	1
3054	2	3	3	2	2	2	1	2	1
3055	2	3	3	2	2	1	1	1	1
3056	2	3	3	2	2	1	1	1	1
3057	2	3	3	2	2	2	1	2	1
3058	2	3	3	2	3	1	1	1	1
3059	2	3	1	2	2	2	1	2	0
306	3	3	3	2	2	1	1	1	1
3060	2	3	1	2	2	2	1	1	0
3061	2	3	1	2	2	2	1	2	1
3062	2	3	3	2	2	2	1	1	1
3063	2	3	2	2	2	1	1	2	0
3064	2	3	1	2	2	2	1	1	1
3065	2	3	1	2	2	1	1	1	1
3066	2	3	1	2	2	2	1	1	1
3068	2	3	1	2	2	2	1	2	0
3069	2	3	1	2	2	2	1	1	0
307	3	3	2	2	1	2	2	1	1
3070	2	1	1	2	2	2	1	1	1
3071	2	3	3	2	2	2	1	1	1
3072	2	3	3	2	2	2	1	2	1
3073	2	3	1	2	2	1	1	2	1
3074	2	3	1	2	2	2	1	1	1
3075	2	3	3	2	2	2	1	1	1
3076	2	3	1	2	2		1	1	1
3078	2	3	1	2	2		1	2	0
3079	2	3	1	2	2	2	1	1	1
3079	2	3	1	2	2	2	1	3	1
308	3	3	2	2	1	2	2	1	1
3080	2	1	1	2	2	2	1	2	1
3081	2	3	3	2	2	1	1	1	1
3082	2	3	1	2	2	1	1	1
3083	2	3	3	2	1	2	1	1	1
3084	2	3	3	2	1		1	1	1
3085	2	3	1	2	2	1	1	2	1
3086	2	3	3	2	2	2	1	1	1
3087	2	3	1	2	2	2	1	3	1
3088	2	3	1	2	2	1	1	3	1
3089	2	3	1	2	2	2	1	3	1
309	3	3	1		1	1	2	1	1
3091	2	3	1	2	2	1	1	3
3092	2	3	1	2	1	1	1	3	1
3093	2	3	1	2	1	2	1	1	1
3094	2	3	1	2	1	2	1	3	1
3095	2	3	1	2	1	2	1	3	1
3096	2	3	1	2	1	2	1	2	1
3097	2	3	1	2	2	1	1	2	1
3098	2	3	1	2	1		1	3
3099	2	3	1	1	2	1	1	2	1
31	3	3	3	2	2	1	1	3	1
310	3	3	3	2	1	1	1	1	1
311	3	3	3	2	1	2	2	1	1
312	3	3	1	2	1	1	2	1	1
313	3	3	3	1	2	1	1	1	1
314	3	3	1	1	1	2	2	1	1
315	3	3	1	2	1	2	2	1	1
316	3	3	1	1	2	1	1	1	1
317	3	3		2	2	1	1	1	1
318	3	3	3	2	2	2	1	1	1
319	3	3	3	2	2	1	1	1	1
32	3		1	2	2	1	1	3	1
320	3	3	3	2	1	2	2	1	1
321	3	3	3	2	2	2	1	1	1
322	3	3	3	2	2	1	1	1	1
323	3		3	2	2	1	1	1	1
324	3	3	3	1	2	2	2	1	1
325	3		1	2	2	1	1	1	1
326	3	3	1	2	2	1	1	1	1
327	3		3	2	2	2	1	1	0
328	3	3	3	2	1	1	2	1	0
329	3	3	3	2	1	1	2	1	1
33	3	2	3	2	2	1	1	2	1
330	3	3	3	2	2	1	1	1	1
331	3	3	1	2	2	1	1	1	1
332	3	3	1	2	2	1	1	1	1
333	3	3	1	2	1	1	2	1
334	3	3	3	2	2	2	1	1	1
335	3	3	3	2	2	1	1	1	1
336	3	3	3	2	2	1	1	1	1
337	3	3	3	2	2	2	1	1	1
338	3	3	3	2	2	2	1	1	1
339	3	3	3	2	1	2	2	1	1
34	3		3	2	2	1	1	2	1
340	3	3	3	2	2	1	1	2	1
341	3	3	3	2	1	2	2	1	1
342	3	3	3	2	2	2	1	1	0
343	3	3	3	2	1	2	1	1	1
344	3	3	3	2	2	2	1	1	0
345	3	3	3	2	1	1	2	1	1
346	3	3	3	2	2	2	1	1	1
347	3	3	3	2	1	1	2	1	1
348	3	3	3	2	1	1	2	1	1
349	3	3	3	2	1	2	2	2	1
35	3		1	2	2	2	1	3	1
350	3	3	3	2	2	2	1	2	1
351	3	3		1	2	2	1	1	1
352	3	2	2	1	1	1	2	1	1
353	3	2	1	2	1	2	2	1	1
354	3	2		2	1	2	2	1	1
355	3	2	3	1	2	2	2	1	1
356	3	2	3	2	2	2	1	1	0
357	3	2	2	2	2	2	1	1	1
358	3	2	1	2	2	2	1	1	1
359	3	2	3	2	2	1	1	1	1
36	3	1	1	1		1	1	3	1
360	3	3	2	2	2	1	1	1	1
361	3	2	3	2	2	2	1	1	1
362	3	3	3	2	2	1	1	1
363	3	3	3	2	2	2	1	1	1
364	3	2	2	2	2	2	1	1	0
365	3		3	2	2	1	2	1	0
366	3	2	3	2	2	1	1	1	1
367	3	2	3	2	1	1	2	1	1
368	3	2	3	2	2	1	1	1	1
369	3	2	3	2	1	2	1	1	1
37	3	2	1	1	2	2	2	1	1
370	3	2	2	2	2	2	1	1	1
371	3	2	2	2	1	1	2	1	1
372	3	1	1	2	1	2	2	1	1
373	3	2	3	1	2	2	1	1	0
374	3	2	2	1	2	1	1	1	0
375	3	2	2	2	2	1	1	1	1
376	3	2	2	2	1	2	1	1	1
377	3	2	2	2		2	1	1	0
378	3	2	3	1	2	2	1	1	1
379	3	2	2	2	2	1	1	1	1
38	3	1	1	1	2	1	2	3	1
380	3	2	1	1	1	2	1	1	1
381	3	3		2	2	2	1	1	1
382	3	3	3	2	2	1	1	1	1
383	3	3	3	2	2	1	1	1	1
384	3	3	3	2	2	1	1	1	1
385	3	3	3	1	2	1	1	1	1
386	3	3	2	2	2	1	1	1
386	3	2	3	2	2	2	1	1	1
387	3	2	3	2	2	1	1	1	1
388	3	2	3	1	2	1	1	1	0
389	3	3	3	2	2	1	2	1	1
39	3	2	3	2	2	1	1	3	1
390	3	3	3	2	2	1	1	1	1
391	3	3	3	2	1		2	1	1
392	3	3	3	2	2	2	1	1	1
393	3	3	3	2	2	2	1	1	1
394	3	3	3	2	2	2	1	2	1
395	3	3	3	2	2		1	2	1
396	3	3	1	2			1	2	1
396	3	2	3	2	2	2	1	2	1
397	3	3	1	2			1	2	1
397	3	2	3	2	2	2	2	1	1
398	3	3	1	2			1	2
398	3	2	3	2	1		2	1	1
399	3	3	1	2			1	2
399	3	2	3	2	2	2	1	2	1
4	3	2	3	2	1	2	1	1	1
40	3	3	3	1	2	1	1	3	1
4000	2	1	2	2	2	2	1	2	1
4001	2	3	1	2	2	1	1	1	1
4002	2	3	1	2	2	1	1	1	0
4003	2	1	1	2	2		1	1	1
4004	2	1	1	2	1	1	1	1	0
4005	2	1	1	2	2		1	1	0
4006	2	3	1	2	2	2	1	1	1
4007	2	3	1	2	2	2	1	1	1
4008	2	3	1	2	2	2	1	1	1
4009	2	3	1	2	2	2	1	1	1
401	3	1	1	2			1	2	1
4010	2	3	1	2	2	1	1	1	1
4011	2	1	1	2	2		1	1	0
4012	2	1	2	2	2	2	1	1	1
4013	2	1	1	2	2	1	1	1	1
4014	2	1	1	2	2	2	1	1	1
4015	2	1	1	2	2	2	1	1	1
4016	2	3	1	2	2	2	1	1	1
4017	2	3	1	2	2	1	1	1	1
4018	2	1	1	1	2	1	1	1	0
4019	2	3	1	2	2	1	1	1	1
402	3	1	1	2			1	2	1
4020	2	1	2	2	2	1	1	1	1
4021	2	3	1	1	2	2	1	1	1
4022	2	1	1	2	2	1	1	1	0
4023	2	1	1	2	2	2	1	1	1
4024	2	3	2	2	1	1	2	1	1
4025	2	3	2	2	1	2	2	1	1
4026	2	3	1	2	2	2	1	2	1
4027	2	3	1	2	2		1	2	1
4028	2	3	1	2	2		1	2	0
4029	2	3	1	2	2		1	2	1
403	3	1	1	2			1	2	1
4030	2	3	1	2	2		1	2
4031	2	1	1	2	2	2	1	3	1
4032	2	1	1	2	2	2	1	3	1
4033	2	1	1	2	2		1	3	0
4034	2	1	1	2	2	2	1	3	1
4035	2	3	1	2	2	2	1	3	1
4036	2	1	1	2	2	1	1	3	1
4037	2	1	1	2	2	1	1	3	1
4038	2	3	1	2	2	2	1	3	1
4039	2	1	1	2	2	1	1	3	1
404	3	1	1	2			1	2	1
4040	2	1	1	2	2	2	1	3	1
4041	2	3	2	2	2	2	1	3	1
4042	2	1	1	2	2	1	1	1	1
4043	2	3	1	2	2	1	1	1	1
4044	2	1	1	2	1	2	1	1	1
4045	2	1	1	2	1	1	2	1	1
4046	2	1	1	2	2	2	1	1	0
4047	2	1	1	2	2	2	1	1	1
4048	2	1	1	2	2	2	1	1	0
4049	2	1	1	2	2	2	1	1	1
405	3	1	1	2			1	2	1
4050	2	1	1	2	2	2	1	1	1
4051	2	3	1	2	2	1	1	1	1
4052	2	3	1	2	2	2	1	3	1
4053	2	3	1	2	1	2	1	1	1
4054	2	3	1	2	2	2	1	3
4055	2	3	3	2	2	2	1	3	0
4056	2	3	1	2	2	2	1	3	1
4057	2	3	1	2	2	2	1	3	1
4058	2	3	1	2	2	2	1	3	1
4059	2	3	1	2	2		1	3	0
4060	2	3	1	2	2	2	1	1	1
4061	2	3	1	1	2	1	1	3	1
4062	2	1	1	2	2	1	1	1
4063	2	1	2	2	2	1	1	1	0
4064	2	1	2	2	2	1	1	2	1
4065	2	3	2	2	2	1	1	2	1
4066	2	1	2	2	2	1	1	1	1
4067	2	3	2	2	2	1	1	3	1
4068	2	3	2	2	2	1	1	2	1
4069	2	3	2	2	2	1	1	1	1
4070	2	3	1	2	2	2	1	2	1
4071	2	1	3	2	2		1	2
4072	2	1	1	2	2	1	1	2	0
4073	2	1	1	2	2	1	1	2
4074	2	3	2	2	2	2	1	3	1
4075	2	3	1	2	2	2	1	1	1
4076	2	3	1	2	2	2	1	1	1
4077	2	3	1	2	2		1	1	1
4078	2	3	1	2	2	2	1	1	0
4079	2	3	1	2	2	2	1	1	1
4080	2	3	1	2	2	1	1	3	1
4081	2	1	1	2	2	2	1	1	1
4082	2	1	1	2	2	2	1	1	1
4083	2	1	1	2	2	2	1	1
4084	2	1	1	2	2	2	1	1
4085	2	1	1	2	2	2	1	1	1
4087	2	1	3	2	2	1	1	1	1
4088	2	3	2	2	2	2	1	1	1
4089	2	3	1	2	2	1	1	1	1
4091	2	3	2	2	2	2	1	1	0
4092	2	1	2	2	2	2	1	1	0
4093	2	1	2	2	2	1	1	1	1
4094	2	1	2	2	2	1	1	1	0
4095	2	1	3	2	2	1	1	1	0
4096	2	3	2	2	2	2	1	1	1
4097	2	1	3	2	2	1	1	1	0
4098	2	1	3	2	2	1	1	1	1
4099	2	1	2	2	2	2	1	1	0
41	3	3	3	2	2	2	1	1	1
4146	2	3	3	2	1	1	2	1	1
4147	2	3	1	2	1	2	2	3	1
4148	2	3	1	2	2	1	1	3	1
4149	2	3	1	2	2	1	1	3	1
4150	2	3	1	2	2	2	1	3	1
5	3	2	3	2	2	1	1	2	0
5000	2	1	2	2	2	1	1	1	1
5001	2	3	1	2	2	1	1	1	1
5002	2	1	2	2	2	2	1	1	1
5003	2	1	1	2	2	1	1	1
5004	2	1	2	2	2	1	1	1	1
5005	2	3	2	2	2	1	1	1	1
5006	2	3	1	2	2	2	1	1	1
5007	2	1	1	2	2	2	1	1	1
5008	2	1	1	2	2	2	1	1	0
5009	2	3	1	2	2	2	1	1	1
5010	2	3	1	2	2	2	1	1	1
5011	2	1	1	1	2	2	1	1	1
5012	2	1	2	2	2	2	1	1	1
5013	2	1	1	2	2	2	1	1	1
5014	2	1	1	2	2	2	1	1	1
5015	2	1	3	2	2	2	1	1	0
5016	2	1	1	2	2	1	1	1	1
5017	2	1	1	2	1	2	1	1	1
5018	2	3	1	2	2	1	1	1	0
5019	2	1	1	2	2	1	1	1	0
5020	2	1	1	2	2	1	1	1
5021	2	1	2	2	2	1	1	1	1
5022	2	1	2	2	2	1	1	1	0
5023	2	1	1	2	2	1	1	1	1
5024	2	1	1	2	2	1	1	1	1
5025	2	1	1	2	2	2	1	1	1
5026	2	1	1	2	2	2	1	1	1
5027	2	1	2	2	2	1	1	1	1
5028	2	1	1	2	2	1	1	1	1
5029	2	3	1	2	2	1	1	1	1
5030	2	1	1	2	2	2	1	1	1
5031	2	1	1	2	2	2	1	1	0
5032	2	1	1	2	2	1	1	3	1
5033	2	1	1	2	2	2	1	1	1
5034	2	3	2	2	2	2	1	1	1
5035	2	3	1	2	2	2	1	1
5036	2	3	1	2	2	2	1	1	0
5037	2	3	1	2	2	2	1	3	1
5038	2	3	2	2	2	2	1	1	1
5039	2	3	3	2	2	2	1	1	1
5040	2	1	1	2	2	2	1	1	1
5041	2	1	3	2	3		1	1	0
5042	2	1	3	2	2	2	1	1	0
5043	2	3	1	2	1	2	2	1	1
5044	2	3	1	2	2	2	1	1	1
5045	2	3	1	2	2	1	1	1	0
5048	2	3	1	2	2	1	1	2	1
5049	2	3	1	2	2	1	1	2	1
5050	2	1	1	2	2	1	1	3	1
5051	2	1	2	2	2	2	1	3	1
5052	2	1	2	2	2	2	1	3	1
5053	2	1	2	2	2	2	1	3	1
5054	2	3	1	2	2	1	1	2	1
5055	2	1	3	2	2	1	1	3	1
5056	2	1	2	2	2	1	1	3	1
5057	2	1	2	2	2	1	1	3	1
5058	2	1	2	2	2	2	1	3	1
5059	2	1	2	2	2	2	1	2	1
5060	2	1	1	1	2	1	1	3	1
5061	2	1	1	2	2	2	1	3	1
5062	2	1	2	2	2	1	1	3	0
5063	2	3	2	2	2	1	1	3	1
5064	2	1	2	2	2	1	1	3	0
5065	2	1	2	2	2	1	1	3	0
5066	2	1	2	2	2	1	1	3	0
5067	2	1	2	2	2	2	1	3	1
5068	2	1	2	2	2	2	1	3	1
5069	2	1	2	2	2	2	1	3	1
5070	2	1	1	2		2	1	3	1
5071	2	1	1	2	2	1	1	3	1
5072	2	1	3	2	2	1	2	2	1
5073	2	3	1	2	2	1	1	1	1
5074	2	3	3	2	2	1	1	1	1
5075	2	3	2	2	2	1	1	1	1
5076	2	3	3	2	2	2	1	1	1
5077	2	3	3	2	2	2	1	1	1
5078	2	3	3	2	2	1	1	1	1
5079	2	3	3	2	2	1	1	1	1
5080	2	3	3	2	2	2	1	1	1
5081	2	3	1	2	2	1	1	3	0
5082	2	1	1	2	2	2	1	3	1
5083	2	3	1	2	2	1	1	3	1
5084	2	3	2	2	2	2	1	1	1
5085	2	3	2	2	2	2	1	3	1
5086	2	1	1	2	2	2	1	1	1
5087	2	3	3	2	2	1	1	1	1
5088	2	3	2	1	2	1	1	1	1
5089	2	3	1	2	2	1	1	1	1
5090	2	3	1	2	2	1	1	1	1
5091	2	3	1	2	2	2	1	1	0
5092	2	3	1	2	2	2	1	3	0
5093	2	1	1	2	2	2	1	1	1
5094	2	3	1	2	2	2	1	1	1
5095	2	1	2	2	2	2	1	1	1
5096	2	3	2	2	2	1	1	2	1
5097	2	3	2	2	2	2	1	2	1
5098	2	3	1	2	2	1	1	3	1
5099	2	3	2	2	2	1	1	2	1
51	3	3	1	1	2	1	1	1	1
52	3	3	1	1	2	1	1	1	1
53	3	3	1	1	2	2	1	1	1
54	3		3	1	2	1	1	1	1
55	3	3	3	1	1	2	2	1	1
56	3	3	1	2	1	1	2	1
57	3	3	3	2	1	2	2	1	1
58	3	3	3	2	1	2	1	1	1
59	3	3	3	2	2	2	2	1	1
6	3	2	3	2	2	1	1	1	1
60	3	3	3	2	1	2	2	2	1
6000	2	3	3	2	2	2	1	1	1
6001	2	1	1	2	1	2	1	3	1
6002	2	1	1	2	1	1	1	3	1
6003	2	1	2	2	2	1	1	3	1
6004	2	1	2	2	2	1	1	3	1
6005	2	1	1	2	2	1	1	3	0
6006	2	3	3	2	2	1	1	3	0
6007	2	1	3	2	2	2	1	3	0
6008	2	3	3	2	2	1	1	3	1
6009	2	3	1	2	2	1	1	2	1
6010	2	3	3	2	1	2	1	3	1
6011	2	3	3	2	2	2	1	3	1
6012	2	3	1	2	2	1	1	3	1
6013	2	3	1	2	1	2	1	3	1
6014	2	3	3	2	2	2	1	3	1
6015	2	3	1	2	2		1	3	0
6016	2	3	3	2	2	2	1	1	1
6017	2	3	1	2	2	2	1	3	1
6019	2	3	1	2	2	2	1	3	1
6020	2	3	3	2	2	2	1	1	1
6021	2	3	1	2	2	1	1	1	0
6023	2	3	1	2	2	1	1	1
6024	2	3	1	2	2		1	1	0
6025	2	3	1	2	2	1	1	1	1
6026	2	3	2	1	2	2	1	3
6027	2	3	2	2	2	2	1	3	1
6028	2	3	2	2	2	1	1	3	1
6029	2	3	1	2	2	2	1	3	0
6030	2	3	3	2	2	1	1	1	0
6031	2	3	1	2	2	1	1	3	1
6032	2	3	1	2	2	1	1	1	0
6033	2	3	1	2	2	2	1	1	1
6034	2	3	1	2	2	1	1	1	1
6035	2	3	3	2	2	2	1	1	1
6036	2	3	1	2	2	1	1	2
6037	2	3	3	2	2	2	1	1	1
6038	2	3	2	2	2	2	1	2	1
6039	2	3	2	2	2	2	1	3	1
6040	2	3	2	2	2	1	1	3	1
6041	2	3	1	2	1	2	1	3	1
6042	2	3	1	2	2	2	1	3	0
6043	2	3	1	2	2	2	1	3	1
6044	2	3	1	2	2	1	1	3	1
6045	2	3	2	2	2	1	1	1	0
6046	2	3	1	2	2	2	1	3	1
6047	2	3	1	2	2	1	1	3	1
6048	2	3	1	2	2		2	3	1
6049	2	3	1	2	2	1	2	3	1
6050	2	3	1	2	2	2	1	3	1
6051	2	3	3	2	2	1	1	3	1
6052	2	3	3	2	2	1	1	1	1
6053	2	3	1	2	2	1	1	1	0
6054	2	3	1	2	2	1	1	1	1
6055	2	3	1	2	2	2	1	3	1
6056	2	3	1	2	2	2	1	1	0
6057	2	3	1	2	2	1	1	3	0
6058	2	3	1	2	2	1	1	3	1
6059	2	3	1	2	2	2	1	3	1
6060	2	3	2	2	2	1	1	1	1
6061	2	3	2	1	2	2	1	3	1
6062	2	3	1	1	2	1	1	3	1
6063	2	3	3	2	2	2	1	1	1
6064	2	3	3	2	2	2	1	1	1
6065	2	1	2	2	2	2	1	3	1
6066	2	3	2	2	2	1	1	3	1
6067	2	3	2	2	2	2	1	3	1
6068	2	3	3	2	1	1	1	1	1
6069	2	3	1	2	2	1	1	3	1
6070	2	3	1	2	2	2	1	3	1
6071	2	1	2	2	2	1	1	1	1
6072	2	1	2	2	2	2	1	3	1
6073	2	3	2	2	2	1	1	1	0
6074	2	1	1	2	2	1	1	1	1
6075	2	3	3	2	2	2	1	1	1
6076	2	3	3	2	2	2	1	1	1
6077	2	3	3	1	2	2	1	1	0
6078	2	3	3	2	2	1	1	1	1
6079	2	3	3	2	2	2	1	1	1
6080	2	3	1	2	2	1	1	1	0
6081	2	3	1	2	2	2	1	1	0
6082	2	3	3	2	2	2	1	1	0
6083	2	3	3	2	2	1	1	1	1
6084	2	3	3	2	2	1	1	1	1
6085	2	3	3	2	2	1	1	1	0
6086	2	3	1	2	2	1	1	1	0
6087	2	3	1	2	2	1	1	1	0
6088	2	3	1	2	1	2	1	3	1
6089	2	3	2	2	2	1	1	3	1
6090	2	3	2	2	2	1	1	3	1
6091	2	3	2	2	2	1	1	3	1
6092	2	3	1	2	2	2	1	3	1
6093	2	3	3	2	2	2	1	3	1
6094	2	3		2	2	2	1	3	1
6095	2	3	3	2	2	1	1	3	1
6096	2	3	1	2	2	1	1	3
6097	2	3	3	2	2	2	1	3	1
6098	2	3	1	2	2	2	1	3	1
6099	2	3	3	2	2	2	1	3	1
61	3	3	3	2	2	2	1	2	1
6100	2	3	3	2	2	2	1	1	1
6101	2	3	1	1	2	1	2	1	0
6102	2	3	1	2	2	2	1	3	1
6103	2	3	1	2	2	2	1	1	1
6104	2	3	1	2	2	2	1	1
6105	2	3	1	2	2	2	1	1	1
6106	2	3	1	2	2	2	1	1	1
6107	2	3	1	2	1	1	2	1	1
6108	2	3	1	2	2	2	1	1	1
6109	2	3	1	2	2	1	1	1	1
6110	2	3	1	1	2	1	1	1	1
6112	2	3	3	2	1	1	2	1	1
6113	2	3	1	2	2	2	1	1	1
6114	2	3	1	2	1	1	2	1	1
6115	2	3	1	2	2	1	1	1
6116	2	3	1	2	2	1	1	1	1
6117	2	3	3	2	1	2	2	1	1
6118	2	3	2	2	1	1	2	1	0
6119	2	3	3	2	1	1	2	1	1
6120	2	3	1	2	2	1	1	1	1
6121	2	3	1	2	2	2	1	1	1
6122	2	3	1	2	1	2	1	1	1
6123	2	3	1	2	2	2	1	1	1
6124	2	3	1	2	2	2	1	1	1
6125	2	3	1	2	2	1	1	1	1
6126	2	3	1	2		1	2	1	1
6127	2	3	1	2	2	1	2	1	1
6128	2	3	1	2	2	2	1	1
6129	2	3	1	2	2	1	1	1	0
6130	2	3	3	2	2	1	1	1	1
6131	2	3	1	2	2	1	1	1	1
6132	2	1	1	2	2	1	1	1	1
6133	2	3	1	2	2	2	1	1	1
6134	2	3	1	2	2	2	1	1	1
6135	2	3	1	2	2	1	1	1	0
6136	2	3	3	2	2	1	1	1	1
6137	2	3	3	2	2	1	1	1	1
6138	2	3	3	2	2	1	1	1	0
6139	2	1	3	2	2	1	1	1	0
6140	2	3	3	2	2	2	1	1	1
6141	2	3	1	2	2	2	1	1	1
6142	2	3	1	2	2	1	1	1	1
6143	2	3	1	2	2	1	1	1	1
6144	2	3	1	2	2	1	1	1	1
6145	2	3	1	2	2	1	1	3	1
62	3	3	3	1	2	1	1	2	1
6201	2	3	1	2	2	2	1	3	1
6202	2	3	1	2	2	2	1	1	0
6203	2	3	3	2	2	2	1	2	1
6204	2	3	2	2	2	1	2	2	1
6205	2	3	2	2	2	1	2	2	1
6206	2	3	3	2	2	1	1	1	1
6207	2	3	1	2	2	2	1	1	1
6208	2	3	1	2	2	1	1	1	1
6209	2	1	1	2	2	1	1	1	0
6210	2	3	1	2	2	1	1	1	1
6211	2	3	1	2	2	2	1	1	1
6212	2	3	1	2	2	1	1	1	1
6213	2	3	1	2	2	2	1	1	1
6214	2	3	3	2	2	1	1	1	1
6215	2	3	2	2	2	1	1	1	1
6216	2	3	1	2	2	1	1	3	1
6217	2	3	1	2	2	2	1	1	1
6218	2	3	2	2	2	2	1	2	1
6219	2	3	3	2	2	2	1	1	1
6220	2	1	2	2	2	2	1	1	0
6221	2	3	3	2	2	2	1	1	0
6222	2	3	3	2	2	1	1	1	0
6223	2	3	2	2	2	2	2	2	1
6224	2	1	1	2	2	2	1	3	1
6225	2	3	3	2	2	1	1	3	0
6226	2	3	3	2	2	1	1	3	1
6227	2	3	1	2	2	2	1	1	1
6228	2	3	1	2	2	2	1	1	1
6229	2	3	3	2	2	2	1	1	1
6230	2	3	3	2	2	1	1	1	1
6231	2	3	3	2	2	2	1	1	1
6232	2	1	1	2	2	2	1	1	1
6233	2	3	1	2	2	1	1	1	0
6234	2	3	2	2	2	2	1	1	1
6235	2	1	3	2	2	2	1	1	1
6236	2	3	1	2	2	1	1	1	1
6237	2	1	2	2	2	1	1	2	1
6238	2	3	3	2	2	2	1	2	1
6239	2	3	3	2	2	1	1	1	1
6240	2	3	1	2	2	1	1	1	1
6241	2	3	1	2	2	1	1	1	1
6242	2	3	3	2	2	1	1	1	1
6243	2	1	1	2	2	2	1	1	1
6244	2	1	1	2	2	2	1	1	1
6245	2	1	3	2	2	1	1	1	1
6246	2	3	2	2	2	1	1	1	1
6247	2	3	2	2	2	2	1	1	1
6248	2	1	1	2	2	2	1	1
63	3	3	3	2	2	2	1	2	1
64	3		3	2	2	2	1	2	1
65	3		3	2	2	2	1	2
66	3	3	3	1	2	2	1	2	0
67	3	3	3	2	1	2	2	2
68	3	3	1	2	1	2	1	2
69	3	3	3	2	1	2	2	2	1
7	3	2	2	2	2	2	1	1	1
70	3	3	1	1	2	2	1	2	0
7000	2	3	1	2	2	2	1	1	1
71	3	3	3	2	2	2	2	2	1
72	3	3	3	2	1	2	1	2	1
73	3	3	3	2	2	2	1	2	0
74	3	3	3	2	1	2	2	2	1
75	3	3	3	2	1	2	1	2
77	3	3	3	2	2	2	1	2	1
78	3	3	3	1	2	1	1	2	1
79	3	3	3	1	2	2	1	2	0
8	3	2	1	2	2	1	1	2	0
80	3	3	1	2	2	1	1	2	0
81	3	3	1	2	2	2	1	2	0
82	3	3	1	2	2	2	1	2	1
85	3	3	1	2	1	2	2	2	1
86	3	3	1	2	2	1	1	2	1
87	3	3	1	2	1	1	2	2	1
88	3	3		2	2	1	1	2	1
89	3	3	1	2	2	2	1	2	1
9	3		2	2	2	2	1	2	1
90	3	3	1	2	2	1	1	2	1
9001	5	3	1	2	2	1	1	1	1
9002	5	2	1	2	2	1	1	1	1
9003	5	3	3	2	2	1	1	1	1
9004	5	3	1	2	2	1	1	1	1
9005	5	3	3	2	2	2	1	1	1
9006	5	3	1	2	2	2	1	1	1
9007	5	3	3	2	2	1	1	1	1
9008	5	3	3	1	2	2	1	1	1
9009	5	1	3	2	2	2	1	1	1
9010	5	1	2	2	1	1	2	1	1
9011	5	3	3	2	2	2	1	1	1
9012	5	3	3	2	2	1	1	1	1
9013	5	3	3	2	2	1	1	1	1
9014	5	3	3	2	2	2	1	2	1
9015	5	3	3	2	2	2	2	1	1
9016	5	3	3	2	2	1	1	1	1
9017	5	3	3	2	2	1	1	1	0
9018	5	3	1	2	2	1	1	1	1
9019	5	1	2	2	2	2	1	1	1
9020	5	1	3	2	2	2	1	1	0
9021	5	3	2	2	2	2	1	1
9022	5	3	2	2	2	2	1	2	1
9023	5	3	1	2	2	1	1	1	1
9025	5	3	3	2	2	2	1	1	1
9026	5	3	1	2	2	2	1	1	1
9027	5	3	2	2	2	1	1	1	1
9028	5	3	2	2	2	1	1	1	1
9030	5	1	2	2	2	1	1	1	1
9031	5	1	1	2	2	1	1	1	1
9033	5	1	2	2	2	1	1	1	1
9034	5	1	3	2	2	1	1	1	1
9035	5	3	3	2	2	1	1	1	1
9036	5	3	2	2	2	1	1	1	1
9037	5	3	3	2	2	1	1	1	1
9038	5	3	3	2	2	1	1	1	1
9039	5	3	2	2	2	2	1	1	1
9039	5	3	3	2	2	2	1	1	1
9040	5	3	1	2	2	1	1	1	1
91	3	3	1	2	2	2	1	2
9101	5	1	3	2	2	1	1	1	1
9102	5	3	2	2	1	2	1	1	1
9103	5	3	2	2	2	2	1	1	1
9104	5	1	3	2	2	2	1	1	1
9105	5	1	3	2	2	1	2	1	1
9106	5	1	2	2	2	2	1	1	1
9107	5	1	2	2	2	2	1	1	1
9108	5	3	3	2	2	2	1	1	1
9109	5	1	3	2	2	1	1	1	1
9110	5	1	2	2	2	1	1	1	1
9111	5	3	2	2	2	1	1	1	1
9112	5	3	2	2	2	1	1	1	0
9113	5	3	2	2	2	1	1	1	1
9114	5	3	2	2	2	2	1	1	1
9115	5	3	1	2	2	1	1	1	1
9116	5	3	2	2	2	1	1	1	1
9117	5	3	2	2	2	1	1	1	1
9118	5	3	1	2	2	1	1	1	1
9119	5	3	1	2	2	1	1	3	1
9120	5	3	3	2	2	2	1	1	1
9121	5	3	3	2	2	2	1	1	1
9122	5	3	1	2	2	1	1	3	1
9123	5	3	1	2	2	1	1	3	1
9124	5	3	2	2	1	1	1	2	1
9125	5	3	1	2	2	1	1	2	1
9126	5	1	2	2	2	2	1	2	1
9127	5	1	1	2	2	1	1	2	1
9128	5	3	3	2	2	2	1	1	1
9129	5	3	1	2	2	1	1	1	1
9130	5	3	1	2	2	1	1	1	1
9131	5	3	3	2	2	1	1	1	1
9132	5	3	1	2	2	1	1	2	1
92	3	3	3	2	2	2	1	2	0
9201	5	3	2	2	2	2	1	1	1
9202	5	3	2	2	2	1	1	1	1
9203	5	3	3	2	2	2	1	1	1
9204	5	3	3	2	2	2	1	1	1
9205	5	3	2	2	2	1	1	1	1
9206	5	3	3	2	2	1	1	1	1
9207	5	3	2	2	2	1	1	1	1
9209	5	3	3	2	2	2	1	1	1
9210	5	3	3	2	2	1	1	1	0
9211	5	3	3	2	2	2	1	1	0
9212	5	3	3	2	2	2	1	1	1
9213	5	3	1	2	2	2	1	1	1
9214	5	3	3	2	2	2	1	1	1
9215	5	3	3	2	2	2	1	1	1
9216	5	3	3	2	2	1	1	1	1
9217	5	3	3	2	2	1	1	1	1
9218	5	3	2	2	2	2	1	1	1
9219	5	3	3	2	2	2	1	1	1
9220	5	3	1	2	2	2	1	1	1
9221	5	3	1	2	2	2	1	1	1
9222	5	3	3	2	2	2	1	1	1
9223	5	3	1	1	2	2	1	1	1
9224	5	3	2	2	2	1	1	1	1
9225	5	3	3	2	2	2	1	1	1
9226	5	3	3	2	2	2	1	1	1
9227	5	3	3	1	2	1	1	1	1
93	3	3	3	2	2	1	1	2	1
94	3	3	3	2	1	2	2	2	1
95	3		1	2	2	1	1	2	1
96	3	3	1	2	2	2	1	1	1
97	3	3	3	2	2	1	1	1	0
98	3	3	1	2	2	1	1	1	1
99	3	3	3	2	1	1	2	1	1

## Sheet: description
Column	Column title	Description	range	0	1	2	3	4	5
A	ID	ID of questionnaire	1-9227
B	SubDis	Study area (sub-district)			Cha Um	Phe	Choen Noen	Thong Song	Tapraya
C	Giver	Bait giver			Caretaker	Voluteer	staff or study team
D	Give_Method	Bait giving method			Drop	Direct	Throw
E	Dog_social	Dog's social status during oral vaccination			single	multiple
F	Dog_size	Size of dog (Kg)			<10	10-40	>40
G	Dog_sex	Sex of dog			male	female
H	Dog_age	Age of dog			>1yr	<1yr
I	bait_tyoeCo	Bait type			intestine	egg	egg+
J	VaccineCode	Vaccination success		not success	success
